# Supplementary material for: Disruptions in a cluster of computationally identified enhancers near FOXC1 and GMDS may influence brain development
Source: Neurogenetics. 2015 Sep 17;17:1–9. doi: 10.1007/s10048-015-0458-9 (PMC4701781; doi:10.1007/s10048-015-0458-9)
Supplement: Supplementary file 2 — Genes with the top 5 % highest number of enhancers within a 1-Mb window (500 kb upstream and downstream) of the transcription start site. The genes are listed in alphabetical order along with the number of nearby enhancers. The number of nearby enhancers ranges from 61 to 106. (TXT 14 kb) [file 10048_2015_458_MOESM2_ESM.txt]

AACS	62
AARS2	76
AATF	61
AATK	72
AATK	76
AATK-AS1	72
ABCA4	67
ABCD3	63
ABCF2	65
ABCG1	63
ABCG1	64
ABLIM2	76
ACBD3	61
ACOX3	76
ACSF2	65
ACTL8	63
ADAM17	71
ADAMTS13	62
ADAMTS13	63
ADAMTS14	61
ADAMTS9	73
ADAMTS9-AS2	73
ADAMTSL2	71
ADAMTSL2	72
ADAP1	76
ADARB1	88
ADORA1	63
ADSSL1	61
AFAP1	79
AFAP1-AS1	79
AFMID	65
AFTPH	63
AGAP1	68
AGPAT6	62
AHCYL1	69
AHCYL1	70
AIFM2	62
AKAP1	69
AKT1	61
ALDH1B1	65
ALG14	61
ALPK2	72
ALX3	70
ALX4	63
ANGEL1	76
ANGPTL7	65
ANP32A	64
ANP32A-IT1	64
ANXA2	65
ANXA2P1	64
AP3D1	63
APBB2	67
APH1B	65
APOL1	65
APOL2	65
APOL3	65
APOL4	65
ARHGAP26	72
ARHGAP26-AS1	62
ARHGAP29	61
ARHGAP32	62
ARHGAP8	78
ARHGEF10	62
ARHGEF12	79
ARHGEF16	69
ARHGEF3	65
ARHGEF3	67
ARID3A	69
ARL4C	73
ARL8A	62
ASAP1-IT1	61
ASAP2	61
ASB6	80
ASCL5	68
ATP13A3	81
ATP1A1OS	62
ATP5E	61
ATP6V1B2	61
ATXN10	74
AUTS2	87
AZI1	71
AZU1	66
B4GALT5	64
BAIAP2	80
BAIAP2-AS1	80
BCAR3	65
BCL11B	76
BCOR	82
BCOR	93
BEGAIN	65
BHLHE23	73
BIRC5	62
BIRC7	63
BLK	64
BMP7	66
BMPR1B	62
BMPR1B	63
BPHL	66
BRAT1	63
BRD3	85
BRI3BP	71
BSX	62
BTBD17	66
C10orf2	72
C11orf45	72
C14orf101	64
C14orf166B	76
C14orf180	68
C16orf74	74
C16orf95	62
C17orf80	67
C17orf89	70
C17orf99	68
C19orf21	62
C19orf24	62
C1orf123	62
C1orf127	69
C1orf226	61
C1QA	75
C1QB	74
C1QC	74
C1QTNF5	64
C20orf166	62
C20orf166-AS1	62
C20orf85	70
C21orf128	64
C21orf67	83
C22orf26	65
C2orf48	71
C2orf61	67
C2orf91	62
C5orf47	68
C6orf123	61
C6orf223	71
C7orf50	76
C9orf106	76
C9orf163	64
C9orf170	66
C9orf50	81
C9orf78	75
C9orf92	63
CA6	66
CACFD1	70
CACHD1	66
CACNA1S	67
CADM1	78
CALM2	66
CALML4	62
CAPN11	80
CARD14	61
CARD14	62
CARD9	67
CASZ1	63
CBFA2T3	61
CBS	69
CBX1	65
CCBE1	63
CCDC33	66
CCDC85C	82
CCDC96	62
CCND1	71
CCNK	83
CD2	63
CD300A	62
CD300C	61
CD300LB	61
CD300LD	61
CD82	75
CDC42	65
CDC42BPB	64
CDC42EP3	70
CDC42EP4	74
CDC5L	66
CDH23	71
CDK18	66
CDPF1	70
CELA3A	66
CELA3B	65
CELF4	67
CENPF	65
CEP57	73
CERS6	66
CFD	67
CHAD	65
CHI3L1	63
CHMP6	78
CHN2	62
CHN2	64
CHPF2	66
CHST12	72
CIRBP	62
CIRBP-AS1	62
CKS2	62
CLDN23	73
CLDN25	65
CLGN	65
CLMP	67
CLN6	63
CN5H6.4	69
CNN2	61
CNN3	62
CNTN2	80
COA6	64
COG1	63
COL18A1	83
COL18A1-AS1	83
COL18A1-AS2	83
COL1A1	63
COL5A1	73
COL6A3	69
COL9A3	75
COPS8	84
CORO2B	61
CORO2B	62
COX19	74
COX4I1	68
CPEB4	64
CPLX4	68
CPN2	86
CPSF3	68
CPSF4L	68
CPT2	63
CPVL	69
CPZ	64
CRAT	65
CREB1	63
CREB5	69
CREB5	78
CREB5	79
CREB5	80
CRISPLD2	82
CRYAA	65
CRYGN	77
CSF1	67
CSRP1	75
CSTB	63
CTCFL	80
CTIF	92
CTU2	61
CUEDC1	78
CUEDC1	82
CUX1	66
CXCR7	70
CYGB	63
CYP11A1	63
CYP1B1	70
CYP1B1-AS1	69
CYP2W1	73
CYP46A1	81
CYS1	73
DAPK1	65
DBH	70
DCTN6	61
DDR2	61
DEGS2	69
DENND3	64
DHX37	71
DICER1	61
DICER1	63
DICER1-AS1	61
DIDO1	71
DIDO1	74
DIO1	61
DIRC3	73
DIS3L	67
DKFZP434A062	66
DLEU7	63
DLEU7-AS1	65
DLG5	63
DLK1	66
DLX4	63
DMRTB1	62
DNAI2	70
DNLZ	67
DNTTIP2	64
DOT1L	62
DPH3P1	73
DPPA2P3	80
DSCAML1	62
DSTYK	78
DUSP5	70
DUSP5P1	64
DYNLL2	61
EBLN2	61
EEFSEC	63
EFNA5	70
EIF3B	72
EIF4A3	61
EIF4E3	61
EIF4E3	62
EIF5A2	62
ELANE	67
ELF3	67
ELFN1	84
EMC8	68
EME1	63
EML1	73
EML4	62
ENDOV	64
ENO1	64
ENO1	65
ENO1-AS1	64
ENTHD2	70
EPCAM	61
EPHA8	79
EPHB2	73
EPS8L3	65
ERCC6L2	63
ERGIC1	62
ERI1	61
ERLIN2	64
ERRFI1	63
ESRRG	65
ESRRG	69
ETS1	76
ETS1	79
EVL	73
EXOC3L4	62
EXOSC10	71
F3	71
FAM101A	85
FAM104A	67
FAM163B	73
FAM167A	63
FAM178A	67
FAM179A	61
FAM207A	83
FAM208A	63
FAM208A	64
FAM229B	64
FAM43A	68
FAM50B	66
FAM76B	73
FAM78A	62
FAM82A1	69
FAM82A1	70
FAM82A1	73
FAM92B	106
FANCC	73
FBLL1	65
FBLN1	68
FBXO31	63
FCN1	76
FCN2	77
FEM1B	62
FGF1	78
FGF1	79
FGF1	81
FGF1	84
FGF19	65
FGF3	63
FGF4	62
FGGY	65
FKBP4	61
FLI1	72
FLI1	73
FLI1-AS1	72
FLJ16779	61
FLJ22447	68
FLJ30679	80
FLJ34208	78
FLJ36777	62
FLJ39051	63
FLJ40288	62
FLJ41350	62
FLJ44511	66
FLJ45079	84
FLJ45513	65
FOXC1	72
FOXC2	81
FOXF1	80
FOXF1-AS1	80
FOXF2	67
FOXL1	80
FRMD1	63
FTSJ2	69
FXYD2	63
FXYD6	62
FXYD6-FXYD2	62
FYN	62
FYN	67
GADD45A	61
GADD45G	63
GCLM	66
GET4	72
GID8	71
GINS2	80
GINS4	61
GLI2	96
GLT25D2	61
GNA12	62
GNG12	65
GNG12-AS1	65
GNPDA1	78
GOLGA6A	68
GP5	83
GPER	73
GPR142	65
GPR146	71
GPR157	62
GPR20	77
GPR27	61
GPR78	64
GPRC5C	65
GPSM1	66
GPSM1	67
GRHL1	66
GRHL2	64
GRIK4	64
GRIN3B	62
GRP	74
GSE1	92
GSTM3	63
GSTM5	61
GTPBP2	64
GTSE1	69
HAAO	65
HABP2	61
HAR1A	68
HAR1B	68
HDAC11	61
HEATR2	65
HES1	85
HGC6.3	66
HHIPL1	79
HILS1	61
HMG20A	61
HMP19	72
HNRNPA2B1	61
HPCAL1	61
HPCAL1	63
HPCAL1	64
HS1BP3	63
HSD52	62
HSF2BP	64
HSP90AB1	76
HSPA8	65
HSPG2	63
HTATSF1P2	63
HTR3A	64
HTR3B	66
HTRA3	77
IAH1	73
ID2	81
IER5L	69
IFFO2	62
IGF1R	67
IGFBP2	64
IGFBP5	64
IGFBPL1	62
IGFN1	70
IGSF21	65
IGSF3	61
INF2	63
INHBB	66
INPP5E	65
INTS1	78
IPO9	75
IQCA1	69
IQCE	63
IRF2BP2	80
IRF8	66
IRX3	65
ISLR2	70
ISLR	69
ITGB1BP1	68
ITGB2	81
ITGB2-AS1	81
JARID2	65
JAZF1	70
JAZF1-AS1	70
JMJD6	63
KAZALD1	74
KBTBD11	61
KCNC4	69
KCNG3	62
KCNJ1	71
KCNJ1	74
KCNJ5	74
KCNT1	61
KIAA0141	74
KIAA0513	104
KIAA0922	63
KIAA0930	63
KIAA0930	66
KIAA1383	63
KIAA1644	71
KIDINS220	82
KIF19	66
KIF26B	64
KISS1R	69
KLF11	72
KLF6	63
KLHDC7A	69
KLHDC8A	70
KLHL36	64
KRTAP10-10	62
KRTAP10-11	63
KRTAP10-12	61
KRTAP10-9	61
KRTAP12-1	62
KRTAP12-2	62
KRTAP12-3	63
KRTAP12-4	64
LACTB	70
LAD1	71
LARP6	65
LBX1	62
LCTL	76
LDOC1L	75
LEMD1	68
LEMD1-AS1	69
LFNG	67
LFNG	68
LGALSL	64
LHX1	61
LHX3	66
LIMCH1	66
LIMCH1	69
LINC00029	73
LINC00094	89
LINC00162	86
LINC00163	86
LINC00173	62
LINC00184	81
LINC00207	76
LINC00229	79
LINC00299	81
LINC00311	100
LINC00313	74
LINC00319	73
LINC00338	81
LINC00339	66
LINC00340	76
LINC00469	92
LINC00476	63
LINC00482	66
LINC00494	73
LINC00523	66
LINC00570	62
LINC00578	64
LINC00583	73
LINC00593	89
LINC00595	81
LINC00605	61
LINC00628	70
LINC00651	65
LINC00659	76
LINC00837	63
LINGO1	61
LMAN1	65
LMOD1	74
LOC100127888	68
LOC100128292	63
LOC100129726	90
LOC100129858	68
LOC100129931	62
LOC100131096	68
LOC100131551	86
LOC100131655	65
LOC100132354	67
LOC100132987	80
LOC100134259	72
LOC100144597	73
LOC100240734	61
LOC100271722	65
LOC100287879	62
LOC100294362	64
LOC100499227	67
LOC100505795	61
LOC100506190	80
LOC100506274	66
LOC100506497	72
LOC100506714	67
LOC100506714	68
LOC100506795	79
LOC100506810	80
LOC100507194	67
LOC100507217	61
LOC100507346	64
LOC100507351	94
LOC100507391	70
LOC100507424	61
LOC100507564	64
LOC145837	68
LOC150381	65
LOC201617	81
LOC221122	80
LOC253044	61
LOC283050	87
LOC283143	81
LOC283731	70
LOC286442	64
LOC339788	66
LOC339807	62
LOC340074	61
LOC341056	64
LOC375295	65
LOC388942	64
LOC388948	72
LOC400548	105
LOC400620	96
LOC440288	61
LOC440600	62
LOC494127	64
LOC63930	73
LOC642852	87
LOC645752	77
LOC647323	80
LOC649133	85
LOC728024	63
LOC728978	66
LOC729080	72
LOC729739	63
LOC729970	62
LOC730668	65
LOC731779	71
LOC732275	66
LOC84931	81
LOC91450	76
LOXL1	62
LOXL1-AS1	62
LPIN1	64
LPIN1	66
LPPR3	65
LRP8	65
LRRC15	86
LRRC49	64
LRRC59	63
LRRC73	62
LRRFIP1	61
LRRFIP1	63
LRRN2	72
LSG1	68
LYZL1	65
LZTS1	64
LZTS1-AS1	64
LZTS2	73
MAD1L1	69
MAD2L1BP	64
MAD2L1BP	65
MAFK	80
MAGOH	64
MALT1	70
MAML3	76
MAP1LC3B2	64
MAP1LC3B	63
MAP2K1	72
MARCH4	61
MARK3	61
MASP2	66
MBOAT2	76
MCAM	61
MCFD2	70
MCFD2	71
MDM4	74
MED16	67
MED27	63
MEG3	65
MEG8	66
MEGF11	65
MEGF6	66
METTL23	63
MFHAS1	67
MFRP	64
MFSD11	64
MGAT5B	76
MGAT5B	77
MGC15885	71
MGC16275	73
MGST2	76
MIAT	61
MICALCL	62
MICALL2	82
MIDN	61
MIR103A1	63
MIR103B1	63
MIR1-1	62
MIR1193	61
MIR1197	61
MIR1203	65
MIR122	72
MIR1231	74
MIR124-3	65
MIR1246	68
MIR1249	65
MIR1250	76
MIR127	67
MIR133A2	63
MIR135B	67
MIR136	67
MIR190A	73
MIR1910	76
MIR205	68
MIR205HG	67
MIR218-2	61
MIR2392	66
MIR23B	69
MIR24-1	69
MIR27B	69
MIR2909	61
MIR299	61
MIR3065	76
MIR3074	69
MIR3153	62
MIR3173	63
MIR3187	65
MIR3196	63
MIR3199-1	91
MIR3199-2	91
MIR323A	61
MIR329-1	61
MIR329-2	61
MIR337	67
MIR338	76
MIR339	70
MIR345	72
MIR34A	61
MIR3591	72
MIR3619	66
MIR3689A	78
MIR3689B	78
MIR3689C	78
MIR3689D1	78
MIR3689D2	78
MIR3689E	78
MIR3689F	78
MIR379	61
MIR380	61
MIR3907	76
MIR411	61
MIR4251	62
MIR4261	69
MIR4262	72
MIR4274	71
MIR4312	64
MIR431	67
MIR4316	95
MIR4318	66
MIR4325	71
MIR432	67
MIR433	67
MIR4434	63
MIR4493	65
MIR4532	71
MIR4647	76
MIR4648	65
MIR4655	75
MIR4669	75
MIR4673	63
MIR4674	62
MIR4684	73
MIR4710	63
MIR4714	70
MIR4730	65
MIR4743	87
MIR4745	65
MIR4762	70
MIR4763	66
MIR4774	67
MIR4794	61
MIR4803	63
MIR493	67
MIR494	61
MIR495	61
MIR5093	98
MIR5095	74
MIR5188	78
MIR5191	72
MIR543	61
MIR548A2	72
MIR548H4	64
MIR548O2	62
MIR551A	69
MIR5698	81
MIR585	61
MIR596	61
MIR604	64
MIR608	72
MIR629	106
MIR634	64
MIR636	64
MIR657	76
MIR665	67
MIR671	66
MIR758	61
MIR760	65
MIR770	65
MIR938	64
MIRLET7A3	66
MIRLET7B	65
MIRLET7BHG	65
MIXL1	61
MLLT4	62
MLLT4-AS1	62
MLPH	69
MN1	99
MND1	64
MRGBP	77
MROH5	80
MRPL14	80
MRPL27	63
MRPL43	72
MRPS18A	65
MRPS23	85
MRPS27	61
MSI2	75
MSI2	76
MTA3	61
MTHFD1L	61
MTHFSD	80
MTMR2	71
MTOR-AS1	71
MTRNR2L3	74
MTX2	65
MVB12B	68
MXI1	69
MXI1	70
MXRA7	63
MYBPH	62
MYCN	76
MYCNOS	76
MYEOV	66
MYH9	64
MYL10	67
MYOG	61
NACAP1	67
NARG2	65
NAV1	73
NAV1	74
NCAM1	61
NCOR2	95
NDFIP1	82
NDUFV3	69
NEDD4L	64
NEDD4L	66
NEURL1B	62
NEUROG1	61
NFASC	69
NFE2L2	61
NFIA	81
NFIA	82
NFIB	63
NFKBIE	76
NKAIN1	63
NKAIN4	61
NOL10	64
NOTCH1	62
NPTX1	67
NRCAM	61
NTMT1	81
NTNG2	61
NTPCR	61
NTSR1	68
NTSR2	63
NUAK2	73
NUB1	73
NUDT1	69
NUP210	65
NUP50	67
OACYLP	67
OAF	88
ODC1	71
OGFR	76
OLFM1	66
ORAOV1	66
OXER1	64
PANK3	63
PARK7	65
PARVA	66
PARVG	62
PAX2	63
PAX7	68
PCBD1	70
PCDH12	77
PCDH1	71
PCK1	80
PDE9A	61
PDGFA	67
PDGFB	66
PDXK	65
PDZD7	73
PEAK1	61
PELI1	61
PER3	61
PGPEP1L	76
PGPEP1L	77
PHF21B	64
PHLDA3	74
PHOX2B	61
PIK3C2B	73
PITPNB	91
PKDCC	64
PKDREJ	70
PKNOX1	69
PKP1	75
PLD1	66
PLEKHA6	69
PLXNA2	72
PLXNA4	62
PMEPA1	77
PML	64
PMPCA	65
POFUT2	87
POLH	69
POLR1C	62
POLR3A	69
POU2F3	87
POU2F3	88
PPA1	61
PPAPDC3	62
PPARA	68
PPFIA4	62
PPIF	63
PPP1R15B	70
PPP2R4	65
PRCD	62
PRCD	63
PRDM11	77
PRDM11	80
PRICKLE2	72
PRICKLE2-AS1	62
PRICKLE2-AS2	64
PRICKLE2-AS3	68
PRKAG2	63
PRKAR1B	64
PRKAR1B	65
PRKCH	61
PRLH	64
PRMT8	65
PROK2	61
PROSC	61
PROX1	63
PRR5	74
PRR5	75
PRR5-ARHGAP8	74
PRRX2	78
PRTN3	66
PSAPL1	67
PSMD6	61
PSMG3	79
PSMG3-AS1	79
PSMG4	65
PTBP1	65
PTCD2	61
PTCH1	61
PTCH1	62
PTCHD3P1	66
PTGES	75
PTGFRN	61
PTK2	63
PTP4A3	78
PTPN14	65
PTPN7	61
PTPRVP	61
PTTG1IP	74
PUM1	62
PUM2	66
PVRL1	86
PXDC1	68
QSOX2	63
R3HDM4	69
RAB17	63
RAB4A	68
RAB8B	69
RAE1	74
RAPGEF1	67
RARS	62
RAX	71
RBBP5	77
RBFOX2	63
RBFOX2	68
RBM15	62
RBM20	61
RBM34	62
RBM38	75
RERE	62
RERE	70
REXO4	62
RGMA	64
RGMA	65
RHBDF2	61
RHBDF2	64
RHEB	66
RHOB	67
RHOU	64
RHOU	70
RIBC2	65
RIPK1	65
RNF114	65
RNF126P1	63
RNF14	78
RNF166	61
RNF187	62
RNF26	62
RNPEP	71
RNU6-79	74
RNU6ATAC	82
RNU86	61
ROCK2	62
ROR1	64
RORA	63
RORA	71
RPL3	61
RPL37A	61
RPL38	75
RPL4	72
RPLP1	61
RPS10P7	74
RPS24	69
RPS27L	69
RPTOR	69
RREB1	62
RRM2	72
RRP1	62
RRP1B	64
RSAD1	63
RSPH9	65
RTL1	67
RUVBL1	66
RXRA	82
RYBP	80
SARDH	69
SCARB1	80
SCARNA14	70
SCARNA16	81
SCOC	68
SCOC	71
SCOC	78
SDC1	68
SDCCAG3	65
SDK2	89
SEC11C	69
SEC14L1	80
SEC14L1	81
SEC16A	64
SEC61A1	61
SECISBP2	61
SEMA4D	62
SEMA4G	72
SEMA7A	62
SEPT9	86
SEPT9	87
SEPT9	90
SEPT9	95
SEPT9	96
SEPT9	97
SESN3	61
SETD3	83
SETD7	68
SFRP1	63
SFXN3	73
SGCA	61
SGPL1	75
SH2D1B	65
SH3BP4	73
SH3PXD2B	68
SH3TC1	76
SHC3	67
SHISA4	75
SIK1	70
SIPA1L2	67
SKINTL	64
SLC17A9	68
SLC18A1	61
SLC19A1	77
SLC19A1	78
SLC1A7	61
SLC22A23	71
SLC25A29	72
SLC25A3P1	63
SLC25A47	72
SLC29A1	79
SLC29A3	66
SLC2A5	63
SLC2A6	72
SLC2A7	62
SLC35B2	76
SLC38A10	65
SLC44A3	61
SLC44A3	62
SLC45A1	64
SLC45A4	70
SLC5A9	63
SLC6A17	69
SLC8A1-AS1	61
SLC9A8	64
SLCO4A1	67
SLMO2	61
SLMO2-ATP5E	61
SMAD2	69
SMAD3	63
SMAD3	64
SMAD3	71
SMAD6	72
SMARCAL1	61
SMARCD3	69
SMARCD3	70
SMC1B	65
SMC3	64
SMNDC1	75
SMYD2	70
SNAI1	67
SNAI3	61
SNAPC4	65
SNAPC5	72
SNHG16	63
SNORA80B	70
SNORD113-1	63
SNORD113-2	61
SNORD113-4	61
SNORD113-5	61
SNORD113-6	61
SNORD113-7	61
SNORD16	72
SNORD18A	72
SNORD18B	72
SNORD18C	72
SNORD1A	63
SNORD1B	63
SNORD1C	63
SNORD43	61
SNORD53	61
SNORD83A	61
SNORD83B	61
SNRNP40	62
SNRPE	64
SNX11	65
SNX8	70
SOCS5	61
SOHLH1	61
SORCS2	65
SOX4	81
SPATA2	62
SPATA2	63
SPATS1	72
SPDYA	62
SPDYA	63
SPHAR	64
SPO11	72
SPRY4	84
SRM	67
SRSF1	72
SRSF2	64
SSR4P1	88
SSTR2	63
ST3GAL4	63
ST3GAL4	65
ST6GALNAC1	63
ST6GALNAC2	64
STK11	61
STK39	65
STOML1	64
STRA6	66
STRIP1	69
STRIP1	70
SULF2	68
SUMO3	67
SUN1	70
SUN1	71
SVIL	62
SVIL	63
SYNGR2	66
SYNM	70
SYT13	67
TAC4	66
TADA2B	62
TAF1B	62
TARBP1	74
TARDBP	68
TBATA	75
TBC1D2B	62
TCF7L2	68
TCFL5	73
TCL1A	66
TCL1B	66
TCL6	67
TCTE1	76
TEAD1	69
TEAD4	61
TFAMP1	80
THADA	61
THAP10	64
THY1	65
TIMM17A	72
TIPIN	71
TK1	65
TLE2	61
TLE3	105
TLE6	64
TLN2	71
TLX1	72
TLX1NB	72
TMC6	69
TMC8	69
TMCC2	76
TMEM105	65
TMEM136	80
TMEM151B	75
TMEM179	67
TMEM184A	80
TMEM212	65
TMEM235	62
TMEM242	65
TMEM44	68
TMEM44-AS1	70
TMEM48	64
TMEM56	61
TMEM63B	80
TMEM81	79
TMEM8C	72
TMEM92	62
TMEM9	69
TMPRSS13	62
TNFAIP2	63
TNFRSF9	64
TNNI1	74
TNNT2	72
TNP1	65
TNRC6C	73
TOR1A	75
TOR1B	76
TP53AIP1	68
TP53I11	80
TP73	61
TPM1	71
TPM1	72
TPRG1L	66
TRABD2B	63
TREM1	62
TREML2	62
TREML3P	62
TREML4	62
TREML5P	61
TRIL	72
TRIM2	62
TRIM29	91
TRMT44	76
TRMU	70
TSEN15	61
TSPAN18	78
TSPAN9	62
TSPEAR	62
TTC28-AS1	91
TTC38	70
TTC7A	70
TTYH2	71
TTYH2	73
TUBB2A	65
TUBB2B	67
TUBE1	64
TXN2	61
TYSND1	61
U2AF1	71
UACA	72
UACA	73
UAP1	67
UBC	78
UBE2G2	66
UBE2U	80
UBL4B	71
UBL7	61
UBTD2	62
UCHL1	65
UHMK1	69
UMODL1	64
UMODL1	65
UNC5B	67
UNCX	83
UNQ6494	64
USH2A	68
USP10	72
USP20	75
USP2	66
USP2	67
USP28	66
VAMP3	62
VAPA	62
VASH1	78
VAV2	93
VEGFA	67
VEZF1	73
WARS	71
WDR18	66
WDR25	71
WDR4	67
WDR5	82
WDR5	84
WDR86	76
WDR86-AS1	76
WISP3	64
WNT4	68
WNT7B	65
WRAP73	61
XPO5	69
XYLT2	64
YIPF1	62
YIPF3	62
YTHDF1	63
YWHAQ	69
YY1	76
ZBP1	77
ZBTB40	84
ZBTB7C	80
ZCCHC17	62
ZDHHC14	63
ZDHHC7	103
ZFAND2A	76
ZFP36L1	66
ZFP36L2	90
ZMIZ1	86
ZNF236	65
ZNF295-AS1	62
ZNF532	63
ZNF608	68
ZNF703	67
ZNF706	63
ZNF706	64
ZNF77	64
ZW10	64
ZWILCH	72
